# Supplementary material for: Developing New Peptides and Peptide–Drug Conjugates for Targeting the FGFR2 Receptor-Expressing Tumor Cells and 3D Spheroids
Source: Biomimetics (Basel). 2024 Aug 27;9(9):515. doi: 10.3390/biomimetics9090515 (PMC11429203; doi:10.3390/biomimetics9090515)
Supplement: Supplementary file 1 [file biomimetics-09-00515-s001.zip]

Archive with 1 entries (1 files):
- biomimetics-3096303-supplementary.pdf
